# Supplementary material for: Burden of multidrug and extensively drug-resistant ESKAPEE pathogens in a secondary hospital care setting in Greece
Source: Epidemiol Infect. 2022 Sep 23;150:e170. doi: 10.1017/S0950268822001492 (PMC9981128; doi:10.1017/S0950268822001492)
Supplement: Supplementary file 1 [file hygsup.zip]

Archive with 2 entries (2 files):
- S0950268822001492sup001.docx
- S0950268822001492sup002.docx
